# Supplementary material for: Network Pharmacological Study on Mechanism of the Therapeutic Effect of Modified Duhuo Jisheng Decoction in Osteoporosis
Source: Front Endocrinol (Lausanne). 2022 Mar 31;13:860649. doi: 10.3389/fendo.2022.860649 (PMC9008312; doi:10.3389/fendo.2022.860649)
Supplement: Supplementary file 1 [file DataSheet_1.zip]

Archive with 3 entries (3 files):
- Supplementary Appendix 1.XLS
- Supplementary Appendix 2.XLS
- Supplementary Appendix 3.DOC
