# Supplementary material for: Network Pharmacological Study on Mechanism of the Therapeutic Effect of Modified Duhuo Jisheng Decoction in Osteoporosis
Source: Front Endocrinol (Lausanne). 2022 Mar 31;13:860649. doi: 10.3389/fendo.2022.860649 (PMC9008312; doi:10.3389/fendo.2022.860649)
Supplement: Supplementary file 1 [file DataSheet_1.zip › Supplementary Appendix 1.XLS]

## Sheet: Sheet1
MOLID	Molecule Name	OB	DL	Source		The full name	Abbreviations
MOL000006	luteolin	36.1626	0.24552	RD		Cornus officinalis	CO
MOL000011	Cleomiscosin A	68.8256	0.66236	DSR		Divaricate saposhniovia root	DSR
MOL000033	(24S)-24-Propylcholesta-5-Ene-3beta-Ol	36.2285	0.78288	AM/SS		Gentiana macrophylla	GM
MOL000073	ent-Epicatechin	48.9598	0.24162	EU		Angelica pubescens	AP
MOL000098	quercetin	46.4333	0.27525	AM/EU/TP		Spatholobus suberctu	SS
MOL000173	wogonin	30.6846	0.22942	DSR		Rhizoma Chuanxiong	RCX
MOL000211	Mairin	55.3771	0.7761	AM/EU		Astragalus membranaceus	AM
MOL000239	Jaranol	50.8288	0.29148	AM		Eucommia ulmoides	EU
MOL000296	hederagenin	36.9139	0.75072	AM/SS		TyTPae pollen	TP
MOL000354	isorhamnetin	49.6044	0.306	AM/TP		Rhizoma drynariae	RD
MOL000358	beta-sitosterol	36.9139	0.75123	CO/DSR/GM/AP/SS/EU/TP/RD
MOL000359	sitosterol	36.9139	0.7512	CO/DSR/GM/RCX/
MOL000371	3,9-di-O-methylnissolin	53.7415	0.47573	AM
MOL000378	7-O-methylisomucronulatol	74.6861	0.29792	AM
MOL000379	9,10-dimethoxypterocarpan-3-O-β-D-glucoside	36.7367	0.9243	AM
MOL000380	73340-41-7	64.2555	0.42486	AM
MOL000387	Bifendate	31.0978	0.66553	AM
MOL000392	formononetin	69.6739	0.21202	AM/SS
MOL000417	Calycosin	47.7518	0.24278	AM/SS
MOL000422	kaempferol	41.8822	0.24066	AM/EU/TP/RD
MOL000433	FA	68.9604	0.7057	RCX/AM
MOL000442	1,7-Dihydroxy-3,9-dimethoxy pterocarpene	39.0454	0.47943	AM
MOL000443	Erythraline	49.1768	0.55031	EU
MOL000449	Stigmasterol	43.8299	0.75665	CO/SS/RD
MOL000461	3,7-dihydroxy-6-methoxy-dihydroflavonol	43.7996	0.25833	SS
MOL000468	8-o-Methylreyusi	70.3186	0.27146	SS
MOL000469	3-Hydroxystigmast-5-en-7-one	40.927	0.78441	SS
MOL000470	8-C-α-L-arabinosylluteolin	35.5378	0.66359	SS
MOL000471	aloe-emodin	83.3796	0.2409	SS
MOL000483	N-Cis-Feruloyltyramine	118.348	0.26399	SS
MOL000490	petunidin	30.0455	0.30712	SS
MOL000492	(+)-catechin	54.8264	0.24164	SS/RD
MOL000493	campesterol	37.5768	0.71476	SS
MOL000497	licochalcone a	40.7897	0.28517	SS
MOL000500	Vestitol	74.6552	0.20935	SS
MOL000501	Consume close grain	68.1224	0.27222	SS
MOL000502	Cajinin	68.7955	0.2735	SS
MOL000503	Medicagol	57.4884	0.59644	SS
MOL000507	Psi-Baptigenin	70.1165	0.31174	SS
MOL000569	digallate	61.8486	0.25635	RD
MOL001040	(R)-Naringenin	42.3633	0.21141	RD/TP
MOL001439	arachidonic acid	45.5732	0.20409	TP
MOL001494	Mandenol	41.9962	0.19321	CO/DSR/RCX
MOL001495	Ethyl linolenate	46.101	0.19716	CO
MOL001771	poriferast-5-en-3beta-ol	36.9139	0.75034	CO
MOL001941	Ammidin	34.5486	0.22355	DSR/AP
MOL001942	isoimperatorin	45.4642	0.22524	DSR/AP
MOL001978	Aureusidin	53.4232	0.24465	RD
MOL002058	40957-99-1	57.2045	0.61872	EU
MOL002135	Myricanone	40.5976	0.51262	RCX
MOL002140	Perlolyrine	65.9478	0.2747	RCX
MOL002157	wallichilide	42.3107	0.70639	RCX
MOL002644	TPellopterin	40.1856	0.27878	DSR
MOL002773	beta-carotene	37.1843	0.58358	EU
MOL002879	Diop	43.5933	0.39247	CO
MOL002883	Ethyl Oleate	32.3974	0.19061	CO
MOL002914	Eriodyctiol (flavanone)	41.3504	0.2436	RD
MOL003137	Leucanthoside	32.1159	0.78146	CO
MOL003588	Prangenidin	36.3145	0.21938	DSR
MOL003608	O-Acetylcolumbianetin	60.0371	0.25651	AP
MOL004328	naringenin	59.2939	0.21128	RD
MOL004367	olivil	62.2286	0.40642	EU
MOL004777	Angelol D	34.8498	0.34198	AP
MOL004778	Angelol G	46.0331	0.3419	AP
MOL004780	Angelicone	30.9892	0.188	AP
MOL004792	nodakenin	57.1202	0.69281	AP
MOL005190	eriodictyol	71.7927	0.24372	RD
MOL005481	UNII-U90265NLD1	33.4041	0.24028	CO
MOL005503	Cornudentanone	39.6634	0.327	CO
MOL005530	Hydroxygenkwanin	36.467	0.27206	CO
MOL005531	Telocinobufagin	69.9939	0.79297	CO
MOL006709	AIDS214634	92.4272	0.54906	EU
MOL007059	3-Hydroxymethylenetanshinquinone	32.161	0.40894	EU
MOL007514	methyl icosa-11,14-dienoate	39.6671	0.22908	DSR
MOL007563	Yangambin	57.5254	0.80801	EU
MOL008240	CHEMBL2430311	56.3171	0.36095	EU
MOL008457	Tetrahydroalstonine	32.4198	0.81311	CO
MOL009009	(+)-medioresinol	87.1887	0.61875	EU
MOL009015	(-)-Tabernemontanine	58.6692	0.60719	EU
MOL009027	Cyclopamine	55.4217	0.82136	EU
MOL009029	Dehydrodiconiferyl alcohol 4,gamma'-di-O-beta-D-glucopyanoside_qt	51.4423	0.39505	EU
MOL009031	Epiquinidine	68.215	0.40098	EU
MOL009042	Helenalin	77.0105	0.19049	EU
MOL009047	(+)-Eudesmin	33.2866	0.62037	EU
MOL009053	(+)-Dehydrodiconiferyl Alcohol	50.7551	0.3948	EU
MOL009055	hirsutin_qt	49.815	0.37152	EU
MOL009057	liriodendrin_qt	53.1374	0.79961	EU
MOL009061	22-Stigmasten-3-one	39.2536	0.76134	RD
MOL009075	cycloartenone	40.5705	0.7861	RD
MOL009078	davallioside A_qt	62.6542	0.50978	RD
MOL009091	xanthogalenol	41.0819	0.31972	RD
MOL011604	Syringetin	36.8222	0.37414	EU
MOL011730	11-hydroxy-sec-o-beta-d-glucosylhamaudol_qt	50.2435	0.26931	DSR
MOL011732	anomalin	59.6541	0.65656	DSR
MOL011737	divaricatacid	86.9961	0.32487	DSR
MOL011740	divaricatol	31.6526	0.38004	DSR
MOL011747	ledebouriellol	32.0501	0.506	DSR
MOL011749	Tpelloptorin	43.386	0.27878	DSR
MOL011753	5-O-Methylvisamminol	37.9901	0.2494	DSR
MOL013077	Decursin	39.2672	0.38286	DSR
