# Supplementary material for: Network Pharmacological Study on Mechanism of the Therapeutic Effect of Modified Duhuo Jisheng Decoction in Osteoporosis
Source: Front Endocrinol (Lausanne). 2022 Mar 31;13:860649. doi: 10.3389/fendo.2022.860649 (PMC9008312; doi:10.3389/fendo.2022.860649)
Supplement: Supplementary file 1 [file DataSheet_1.zip › Supplementary Appendix 2.XLS]

## Sheet: Sheet1
PTGS1
PTGS2
NCOA2
PGR
ADRB2
PTPN1
HSP90AA1
PIK3CG
PRKACA
PDE3A
HTR2A
GABRA5
ADRA1A
SLC6A4
OPRM1
GABRA1
CHRNA7
BCL2
BAX
CASP9
JUN
CASP3
CASP8
TGFB1
PON1
NR3C2
RXRA
NCOA1
ADRA2A
SLC6A3
AKR1B1
PLAU
ADRB1
F2
NOS2
DPP4
CALM1
NR3C1
AR
PPARG
F10
OPRD1
ESR1
MAPK14
GSK3B
CDK2
RELA
AKT1
CCND1
CDKN1A
EIF6
KDR
TNF
IL6
TP53
MMP1
CCL2
PRKCD
PTGER3
FN1
CXCL8
ESR2
CCNA2
NOS3
CA2
F7
KCNMA1
PKIA
IL4
SIRT1
HSD3B2
HSD3B1
BACE1
FASN
PRKCE
MYC
IL1B
CCNB1
STAT3
MAPK1
RB1
CDK4
FOSL2
EGFR
BCL2L1
MMP2
MMP9
IL10
NFKBIA
XDH
TOP1
MDM2
APP
ERBB2
HMOX1
CASP7
ICAM1
BIRC5
IL2
TYR
IFNG
XIAP
SLC2A4
INSR
CD40LG
PTGES
MET
VCAM1
THBD
STAT1
SPP1
SOD1
SERPINE1
SELE
RUNX2
RUNX1T1
PTEN
PRKCB
PPARD
PPARA
PLAT
PCOLCE
PARP1
ODC1
NR1I3
NR1I2
NQO1
NFE2L2
NCF1
MPO
MMP3
MGAM
IRF1
IL1A
IGFBP3
IGF2
HSPB1
HSPA5
HIF1A
GSTM1
GJA1
FOS
F3
ELK1
E2F1
DIO1
CYP3A4
CYP1B1
CYP1A1
CXCL10
CTSD
CRP
COL3A1
CLDN4
CHUK
CHEK2
CDKN2A
CAV1
ALOX5
AHR
PYGM
SLPI
MAPK8
CTNNB1
ALB
PDE10A
HTR2C
HTR1B
DRD3
DRD2
DRD4
TRPV1
TNFRSF1B
SELP
RXRG
PLA2G4A
GLB1
G6PD
CETP
ALDH2
ABCA1
MAPK3
LDLR
BAD
MTTP
APOB
HMGCR
CYP19A1
UGT1A1
SREBF1
GSR
ABCC1
ADIPOQ
AKR1C1
